# Supplementary material for: Atomic-level insight into mRNA processing bodies by combining solid and solution-state NMR spectroscopy
Source: Nat Commun. 2019 Oct 4;10:4536. doi: 10.1038/s41467-019-12402-3 (PMC6778109; doi:10.1038/s41467-019-12402-3)
Supplement: Supplementary file 5 — Source Data [file 41467_2019_12402_MOESM5_ESM.xlsx]

## Sheet: Source_data_overview
This tab describes the data found in each tab:
Tab title	Desciption	Figure
"Raw_data_Phase_seperation"	Raw data of the liquid-liquid phase seperation assay	Fig. 3b
"Trajectories_raw_data_distances"	Raw data of 3 trajectories of distances of IDR peptides that interact with YjeF_N domain	Fig. 4c, Supplementary Figure 6
"summary_contacts_MD"	Summary of the contacts of the 3 trajectories plotted in the YjeF_N sequence	Fig. 4c, Supplementary Figure 6
"Stable_YjeF_Dimer"	Uncropped gel that shows stable YjeF_N dimers	Supplementary Fig1.b

## Sheet: Raw_data_Phase_seperation
***************************
Edc3 25 mM NaCl
***************************
pct monomer
replicate	1	2	3
0 minutes:	47.87	50.44	56.47
30 minutes:	46.27	51.01	55.24
60 minutes:	46.4	56.04	55.53
90 minutes:	47.27	53.11	55.77
120 minutes:	47.4	52.61	55.75
180 minutes:	47.73	52.47	57
pct llps
replicate	1	2	3
0 minutes:	38.4	37.74	35.4
30 minutes:	25.2	25.37	25.11
60 minutes:	9.93	6.8	10.5
90 minutes:	4.8	3.39	4.93
120 minutes:	5.8	3.13	3.22
180 minutes:	1.87	4.16	1.91
pct matured
replicate	1	2	3
0 minutes:	13.73	11.82	8.13
30 minutes:	28.53	23.62	19.64
60 minutes:	43.67	37.16	33.98
90 minutes:	47.93	43.5	39.3
120 minutes:	46.8	44.25	41.04
180 minutes:	50.4	43.37	41.09
***************************
Edc3 60 mM NaCl
***************************
pct monomer
replicate	1	2	3
0 minutes:	61.67	60.8	58.49
30 minutes:	59.73	57.52	56.65
60 minutes:	59.27	56.98	56.25
90 minutes:	59.67	57.4	57.57
120 minutes:	60.4	56.32	58.07
180 minutes:	60.93	56.4	57.75
pct llps
replicate	1	2	3
0 minutes:	34.13	31.38	36.16
30 minutes:	29.8	27.59	28.87
60 minutes:	12.67	17.03	17.38
90 minutes:	8.6	10.05	11.16
120 minutes:	5.27	11.13	9.27
180 minutes:	8.13	9.03	11.99
pct matured
replicate	1	2	3
0 minutes:	4.2	7.82	5.35
30 minutes:	10.47	14.88	14.49
60 minutes:	28.07	25.99	26.37
90 minutes:	31.73	32.55	31.27
120 minutes:	34.33	32.55	32.66
180 minutes:	30.93	34.56	30.26
***************************
Edc3 125 mM NaCl
***************************
pct monomer
replicate	1	2	3
0 minutes:	80.67	88.51	96.51
30 minutes:	78.67	89.3	95.6
60 minutes:	77.47	89.04	94.77
90 minutes:	78.4	88.85	95.03
120 minutes:	78.6	89.49	93.9
180 minutes:	79.6	88.93	95.15
pct llps
replicate	1	2	3
0 minutes:	9.6	2.74	-0.12
30 minutes:	9.33	-0.03	0.05
60 minutes:	7.07	0.18	0.21
90 minutes:	7.27	0.64	-0.4
120 minutes:	5.27	-0.71	-0.25
180 minutes:	4	-0.3	-1.37
pct matured
replicate	1	2	3
0 minutes:	9.73	8.75	3.61
30 minutes:	12	10.73	4.34
60 minutes:	15.47	10.78	5.02
90 minutes:	14.33	10.51	5.37
120 minutes:	16.13	11.23	6.35
180 minutes:	16.4	11.37	6.22
***************************
Edc3 + 1,6 hexanediol 25 mM NaCl
***************************
pct monomer
replicate	1	2	3
0 minutes:	70.78	89.14	83.62
30 minutes:	67.42	88.68	85.32
60 minutes:	66.88	83.3	83.84
90 minutes:	65.13	90.43	83.7
120 minutes:	64.86	84.78	82.76
180 minutes:	64.73	90.43	87.88
pct llps
replicate	1	2	3
0 minutes:	22.41	6.91	10.07
30 minutes:	20.39	6.69	6.86
60 minutes:	14.53	11.57	8.01
90 minutes:	9.89	3.26	10.5
120 minutes:	7.3	6.06	3.03
180 minutes:	2.39	-5.32	-2.42
pct matured
replicate	1	2	3
0 minutes:	6.81	3.95	6.3
30 minutes:	12.19	4.62	7.82
60 minutes:	18.58	5.13	8.16
90 minutes:	24.98	6.3	5.8
120 minutes:	27.84	9.16	14.21
180 minutes:	32.88	14.88	14.55
***************************
Edc3 ∆LSm 25 mM NaCl
***************************
pct monomer
replicate	1	2	3
0 minutes:	54	55.71	62.3
30 minutes:	55.18	55.04	60.57
60 minutes:	57.38	57.52	62.51
90 minutes:	57.67	58.39	62.01
120 minutes:	57.8	58.41	62.54
180 minutes:	59.2	59.33	65.64
pct llps
replicate	1	2	3
0 minutes:	49.27	47.19	46.1
30 minutes:	31.06	30.18	34.39
60 minutes:	12.36	10.22	10.6
90 minutes:	11.29	4.89	8.33
120 minutes:	-1.05	4.76	3.53
180 minutes:	2.45	4.35	2.33
pct matured
replicate	1	2	3
0 minutes:	-3.27	-2.9	-8.4
30 minutes:	13.76	14.78	5.04
60 minutes:	30.26	32.26	26.89
90 minutes:	31.04	36.72	29.67
120 minutes:	43.25	36.83	33.92
180 minutes:	38.35	36.32	32.02
***************************
Edc3 ∆IDR1 25 mM NaCl
***************************
pct monomer
replicate	1	2	3
0 minutes:	90.18	88.14	94.27
30 minutes:	86.95	86.95	94.44
60 minutes:	85.08	85.42	94.1
90 minutes:	85.25	86.27	94.61
120 minutes:	86.95	87.12	94.78
180 minutes:	87.12	87.12	94.1
pct llps
replicate	1	2	3
0 minutes:	10.21	6.72	4.64
30 minutes:	6.21	7.7	4.25
60 minutes:	6.17	6.47	3.32
90 minutes:	5.36	4.76	3.23
120 minutes:	2.59	2.21	1.79
180 minutes:	-0.13	0.09	1.19
pct matured
replicate	1	2	3
0 minutes:	-0.39	5.14	1.1
30 minutes:	6.84	5.35	1.31
60 minutes:	8.75	8.12	2.59
90 minutes:	9.39	8.97	2.16
120 minutes:	10.46	10.67	3.44
180 minutes:	13.01	12.8	4.71
***************************
Edc3 ∆IDR2 25 mM NaCl
***************************
pct monomer
replicate	1	2	3
0 minutes:	63.66	61.77	98.25
30 minutes:	60.23	59.08	96.37
60 minutes:	59.57	58.75	97.03
90 minutes:	60.07	59.74	98.02
120 minutes:	61.55	60.07	97.36
180 minutes:	61.72	60.56	96.2
pct llps
replicate	1	2	3
0 minutes:	34.32	33.33	14.17
30 minutes:	22.69	24.26	12.13
60 minutes:	7.47	9.53	8.99
90 minutes:	5.53	4.41	4.7
120 minutes:	2.6	4.7	2.89
180 minutes:	-0.45	-1.16	3.63
pct matured
replicate	1	2	3
0 minutes:	2.02	4.91	-12.42
30 minutes:	17.08	16.67	-8.5
60 minutes:	32.96	31.72	-6.02
90 minutes:	34.41	35.85	-2.72
120 minutes:	35.85	35.23	-0.25
180 minutes:	38.74	40.59	0.17
***************************
Edc3 + RNA 25 mM NaCl
***************************
pct monomer
replicate	1	2	3
0 minutes:	4.98	4.27	4.35
30 minutes:	4.8	4.08	4.04
60 minutes:	4.71	4.4	4.27
90 minutes:	4.71	4.44	4.48
120 minutes:	4.88	4.67	4.17
180 minutes:	7.23	4.35	4.08
pct llps
replicate	1	2	3
0 minutes:	30.9	31.78	34.22
30 minutes:	25.19	20.87	21.36
60 minutes:	20.98	15.45	16.31
90 minutes:	11.05	7.62	7.92
120 minutes:	4.37	2.73	3.85
180 minutes:	-1	0.14	0.63
pct matured
replicate	1	2	3
0 minutes:	64.12	63.95	61.43
30 minutes:	70.01	75.05	74.6
60 minutes:	74.31	80.15	79.43
90 minutes:	84.24	87.94	87.6
120 minutes:	90.75	92.6	91.98
180 minutes:	93.78	95.51	95.29

## Sheet: Trajectories_raw_data_distances
		Distances are in nm and relate to the minimum distance between IDR fragment an dthe YjeF_N Domain
		Data are shown for the three trajectories in which the IDR segment bound at the epitope determined with NMR
	Trajectory 1
	time[ps]/residue	197	198	199	200	201	202	203	204	205	206	207	208	209	210	211	212	213	214	215	216	217	218	219	220	221	222	223	224	225	226	227	228	229	230	231	232	233	234	235	236	237	238	239	240	241	242	243	244
	0	3.92903	4.30446	4.30597	4.69583	4.4459	4.36913	4.11305	3.87298	3.66523	3.28135	3.16716	2.59489	2.85138	2.50169	2.88786	2.93452	3.20229	3.36251	3.4127	3.7579	3.75827	4.15667	4.50039	4.63859	4.89361	4.80579	4.5065	4.93783	4.88396	5.13196	5.26463	5.23212	5.16726	5.33263	4.91425	4.95875	4.49514	5.18028	5.14959	5.16351	5.07084	4.8948	4.69154	4.67978	4.58262	4.31291	4.1887	4.15912
	2000	2.26852	2.56758	2.2462	2.4918	2.01632	2.30197	1.83971	1.75925	1.39266	1.3598	0.991506	1.30155	1.37631	1.20045	1.59292	1.77246	1.95664	1.74696	1.55272	1.74228	1.46457	1.81648	2.15182	2.09003	2.35709	2.60362	2.4285	2.76811	2.79139	3.04994	3.15586	3.272	3.5689	3.69012	3.60367	3.64076	3.39406	3.19175	3.40199	3.30454	3.32968	3.09211	2.8481	2.77336	2.81087	2.55677	2.33852	2.38078
	4000	2.69328	3.13648	2.88293	3.26913	2.97212	3.06948	2.76083	2.52952	2.18067	2.02596	1.80352	1.54904	1.68334	1.41969	1.85138	2.15071	2.26833	2.2455	1.98596	2.36918	2.21509	2.48886	2.88384	2.76236	3.13501	3.27868	2.91679	3.44711	2.96264	3.38115	3.7175	3.62818	3.90669	3.92908	4.29615	3.94442	3.80759	3.31459	3.45111	3.26206	3.24117	3.02124	2.78045	2.69598	2.64816	2.42091	2.22258	2.18605
	6000	2.99867	3.40903	3.12722	3.44134	2.99525	3.14663	2.69046	2.64903	2.41189	2.20738	1.99456	1.74261	1.84789	1.48487	1.88939	2.16858	2.45426	2.35819	2.30753	2.67332	2.45195	2.70224	3.04271	2.889	3.17417	3.34954	3.23835	3.50125	3.16001	3.83104	3.99918	4.34975	4.75482	4.69494	4.65188	4.24688	3.88695	3.57064	3.42422	3.15068	3.0556	3.00669	2.80795	2.58266	2.5238	2.4239	2.17731	2.06011
	8000	2.76066	3.00172	2.99938	3.15712	2.68554	2.89384	2.44183	2.24725	2.20016	2.00848	1.98762	1.7134	1.88768	1.581	2.00689	2.24286	2.42415	2.31063	2.28812	2.54632	2.41595	2.67172	3.03439	2.95389	3.25739	3.35802	2.84868	3.27991	3.08282	3.66946	4.02591	4.28699	4.64742	4.44395	4.18727	4.21056	4.00394	3.50915	3.54699	3.28677	3.31713	3.1839	2.88769	2.84357	2.83962	2.60053	2.38299	2.36573
	10000	3.0063	2.71681	3.15786	3.5219	3.18618	3.06111	2.63805	2.47302	2.24644	2.18331	2.05314	1.95767	2.10901	1.76893	2.20355	2.39992	2.74919	2.50143	2.50634	2.71794	2.47569	2.74553	3.02733	2.73835	3.07902	3.32999	3.11753	3.38292	3.05459	3.47487	3.34307	3.77438	4.09786	4.27849	4.35145	4.00671	3.74076	3.42237	3.48196	3.32621	3.29414	3.15859	2.8918	2.79483	2.7708	2.60244	2.3394	2.33191
	12000	2.54087	2.27356	2.68335	3.05105	2.8916	2.88251	2.52181	2.25209	1.9682	1.63183	1.66259	1.33524	1.50034	1.20842	1.50692	1.76953	2.03039	1.93648	1.95087	2.2491	2.18303	2.39517	2.80364	2.67026	3.05677	3.23934	2.80426	3.27056	2.93939	3.33949	3.28439	3.68041	3.98712	4.23483	4.38336	4.06269	3.73794	3.39147	3.49327	3.28232	3.32301	3.20188	2.91993	2.79453	2.78229	2.60502	2.36445	2.31637
	14000	2.63588	2.63073	3.03529	3.31742	3.1051	3.07373	2.78476	2.50041	2.21382	2.04451	1.89896	1.67681	1.80739	1.36553	1.82	2.04525	2.17708	2.26256	2.24688	2.5839	2.40387	2.66435	2.96833	2.77078	3.06423	3.32493	3.05132	3.52558	2.96874	3.47895	3.21937	3.59004	3.74875	3.9648	4.31901	4.04148	3.69455	3.39429	3.43166	3.26542	3.30817	3.12171	2.83542	2.77486	2.74483	2.53181	2.30825	2.32626
	16000	2.7372	2.6236	2.98562	3.07462	3.03306	2.94591	2.66937	2.38193	2.118	2.03138	1.87733	1.72898	1.74963	1.37394	1.84026	2.0165	2.2329	2.33678	2.31936	2.59326	2.34515	2.69751	3.03221	2.90761	3.22853	3.3663	2.90324	3.4296	3.05626	3.46085	3.21794	3.68991	3.92753	4.13718	4.40911	4.09375	3.75782	3.46871	3.54799	3.33444	3.34627	3.23047	2.96949	2.86245	2.91875	2.68559	2.40827	2.4251
	18000	2.72204	2.89238	3.01992	3.39577	3.05975	3.00733	2.59712	2.50618	2.20333	1.96065	1.92138	1.7035	1.85795	1.57866	1.91533	2.15089	2.45407	2.2001	2.2342	2.52391	2.37465	2.59033	2.86326	2.59645	2.87349	3.14159	3.09307	3.3662	2.8696	3.41782	3.22775	3.7121	4.03572	4.17143	4.21045	3.93757	3.67888	3.33715	3.45364	3.26496	3.25129	3.16124	2.87252	2.74977	2.78805	2.62743	2.35684	2.35089
	20000	2.83241	2.53828	3.12049	3.44483	3.16712	3.18964	2.71601	2.65852	2.35049	2.17395	2.00021	1.90172	1.87612	1.50571	1.72537	2.0601	2.44589	2.34316	2.30992	2.70791	2.47115	2.66391	2.94569	2.70332	2.93722	3.31396	3.18624	3.58875	3.0087	3.56718	3.32572	3.77187	4.0382	4.28262	4.38249	4.16642	3.83557	3.60589	3.60509	3.39696	3.36161	3.21363	2.97927	2.86725	2.86905	2.66545	2.42777	2.44295
	22000	2.88498	2.50664	3.02307	3.30793	3.16115	3.10236	2.73663	2.52885	2.39232	2.08153	1.90473	1.6451	1.93627	1.60645	2.04893	2.24631	2.54141	2.36806	2.22554	2.61133	2.43426	2.61306	2.80414	2.72432	2.99052	3.22053	3.02514	3.50198	2.97127	3.48551	3.26799	3.7749	4.05553	4.30467	4.37842	4.15161	3.82025	3.54148	3.59632	3.4023	3.42998	3.27741	2.98624	2.92205	2.94632	2.72716	2.46321	2.473
	24000	2.82598	2.51845	3.02627	3.44993	3.28507	3.25728	2.83809	2.5796	2.41471	2.13039	1.92116	1.59149	1.85224	1.42412	1.75126	1.99477	2.27312	2.43152	2.32814	2.64451	2.40581	2.72526	3.06622	2.7985	3.06356	3.39748	3.13541	3.59382	3.20352	3.59288	3.34172	3.84435	4.12017	4.37193	4.50036	4.25595	3.93337	3.62454	3.7155	3.48321	3.44249	3.34563	3.09052	2.94855	2.95631	2.80345	2.51968	2.4934
	26000	2.9068	2.54037	3.02389	3.43543	3.25593	3.22294	2.79935	2.67609	2.3734	2.13006	1.91218	1.73277	1.98539	1.6106	1.94666	2.23898	2.35066	2.46574	2.32585	2.58901	2.40957	2.61975	2.93852	2.74893	2.96808	3.35619	3.22487	3.56518	3.03442	3.52938	3.43902	3.8864	4.26566	4.38248	4.40126	4.04378	3.84408	3.51223	3.65272	3.43244	3.47143	3.36766	3.08107	2.96051	3.00039	2.84527	2.58002	2.51893
	28000	2.71004	2.43093	2.91463	3.33338	3.15216	3.0909	2.71648	2.42002	2.13228	1.96769	1.75268	1.49504	1.67002	1.20715	1.58031	1.812	2.07406	2.23318	2.12235	2.49117	2.27559	2.54625	2.8692	2.59718	2.71465	3.08311	2.97327	3.389	2.81311	3.34451	2.96603	3.52004	3.80916	3.97893	4.25283	3.93444	3.58878	3.28598	3.27254	3.10069	3.01097	2.89957	2.66548	2.47771	2.45897	2.34608	2.06382	2.01213
	30000	2.65684	2.69637	2.93277	3.30124	2.86859	3.02713	2.5398	2.73031	2.4512	2.18107	1.96043	1.5724	1.66159	1.23744	1.54764	1.80978	2.07691	2.25944	2.10989	2.54425	2.3431	2.68108	3.00911	2.85926	3.22519	3.32307	3.05954	3.46384	3.06388	3.32889	3.00899	3.44896	3.73149	3.88985	4.25834	3.89057	3.58394	3.31077	3.28087	3.03771	2.97362	2.85316	2.63004	2.4926	2.46068	2.26223	2.03414	1.99344
	32000	2.84527	2.64027	2.99008	3.24675	3.00209	2.8682	2.40557	2.53402	2.19235	2.04268	1.7971	1.61455	1.78342	1.38368	1.81818	1.99954	2.24992	2.25278	2.30637	2.60861	2.28904	2.60303	2.84372	2.7534	3.08948	3.21245	2.76414	3.23479	3.11811	3.37605	3.13741	3.5879	3.69203	4.00311	4.3315	3.96882	3.63144	3.28467	3.37703	3.16835	3.12901	3.04374	2.79646	2.64477	2.6908	2.46831	2.20872	2.14917
	34000	3.05188	2.89053	3.14449	3.42136	3.13418	2.94584	2.58094	2.73025	2.42715	2.23769	1.94547	1.81515	2.1655	1.73236	2.01019	2.37057	2.53255	2.56481	2.5504	2.78301	2.47507	2.81188	3.06291	2.86444	3.26802	3.34203	2.98389	3.38057	3.39159	3.72336	3.19302	3.69951	3.59711	3.98055	4.21313	4.1606	3.85481	3.62898	3.51418	3.28962	3.17736	3.0694	2.82595	2.68465	2.67195	2.51382	2.24194	2.15551
	36000	3.20207	2.99289	3.29316	3.61883	3.27419	3.13841	2.76244	2.77386	2.40961	2.39306	2.12585	2.02076	2.1446	1.72909	2.05746	2.29319	2.57024	2.66765	2.54981	2.84876	2.55765	2.83421	3.06256	2.81989	3.22655	3.29794	2.86457	3.20155	3.43178	3.63067	3.21745	3.72856	3.95807	4.14371	4.32951	3.98685	3.70573	3.2479	3.44558	3.22258	3.25184	3.19057	2.91307	2.76439	2.83147	2.64903	2.36773	2.28978
	38000	2.90297	2.68072	2.94764	3.29996	3.04535	3.10348	2.56989	2.66514	2.31509	2.17838	1.93891	1.68447	1.80487	1.4135	1.71433	2.00389	2.23737	2.42396	2.21942	2.59413	2.34677	2.57212	2.88939	2.81453	3.14436	3.12719	2.67119	2.99895	3.29416	3.4667	3.02253	3.45991	3.48856	3.84429	4.23926	3.93922	3.59134	3.24151	3.18302	2.95996	2.92208	2.78581	2.53538	2.44314	2.43794	2.21979	1.98944	2.01373
	40000	3.11822	2.93194	3.23769	3.6005	3.31916	3.36986	2.90691	2.86579	2.56197	2.41706	2.11472	1.95873	2.09488	1.69595	1.92039	2.22517	2.42782	2.67558	2.4665	2.82418	2.57865	2.7755	3.06671	2.99078	3.27323	3.26379	2.77767	3.14453	3.39695	3.52852	3.0296	3.47614	3.50161	3.85204	4.13225	3.81555	3.53081	3.12604	3.19022	2.99611	3.03571	2.85786	2.58085	2.49888	2.58612	2.27938	2.02478	1.97345
	42000	3.20582	2.94277	3.33404	3.5316	3.28567	3.20123	2.71641	2.64186	2.54765	2.43668	2.25527	2.00617	2.28608	1.80471	2.0881	2.41268	2.64705	2.78478	2.7314	2.93713	2.62625	2.92126	3.15544	3.01853	3.41592	3.46435	3.11978	3.43365	3.62195	3.795	3.26074	3.81855	4.04574	4.27081	4.57619	4.18942	3.91493	3.51182	3.48401	3.19798	3.18983	3.17423	2.88434	2.69897	2.69209	2.57931	2.2963	2.20838
	44000	2.93547	2.62124	3.03509	3.40414	3.19077	3.21905	2.73418	2.59383	2.47754	2.26472	1.99115	1.84559	2.00349	1.61598	1.91081	2.20577	2.43338	2.57465	2.31885	2.657	2.4555	2.66182	2.98268	2.86828	3.22902	3.26959	2.72032	3.09165	3.16492	3.48747	3.13333	3.6317	3.94313	4.19949	4.38317	4.05834	3.64136	3.23268	3.26089	3.05835	3.05159	2.97946	2.68793	2.55349	2.58049	2.3848	2.1167	2.04758
	46000	2.89144	2.59465	3.07539	3.44157	3.15827	3.14542	2.74753	2.53933	2.24506	2.18736	2.09197	1.80074	1.89264	1.49317	1.78779	2.0703	2.31574	2.5049	2.33783	2.6942	2.43373	2.51072	2.80924	2.64345	2.97504	3.12233	2.68225	3.09321	3.40705	3.48931	3.11845	3.54331	3.8235	3.9466	4.22784	3.8466	3.59552	3.21585	3.22212	3.01503	3.04242	2.91385	2.63013	2.5724	2.6196	2.3687	2.10811	2.07047
	48000	2.94447	2.67521	3.12395	3.45541	3.29288	3.1989	2.98089	2.7106	2.43757	2.31733	2.06723	1.76633	1.99661	1.61198	1.92734	2.21659	2.35289	2.55079	2.41347	2.72134	2.48549	2.5768	2.83432	2.78859	3.12462	3.06265	2.77439	3.04159	3.34272	3.5477	3.09673	3.61521	3.91669	3.98551	4.17206	3.76515	3.63156	3.19963	3.25651	3.04144	3.12082	3.03387	2.71492	2.63941	2.74048	2.43664	2.19989	2.23131
	50000	2.8721	2.42436	3.0571	3.41162	3.32012	3.3072	2.94488	2.69198	2.45904	2.28302	2.01672	1.63201	1.94107	1.53402	1.84297	2.11445	2.34234	2.42837	2.37403	2.6997	2.50361	2.55964	2.81461	2.71211	3.09872	3.07004	2.76434	3.16526	3.38739	3.55068	3.0518	3.60408	3.89115	4.11261	4.27531	3.92485	3.6519	3.3131	3.30662	3.08872	3.08649	2.99554	2.70437	2.60342	2.64801	2.47697	2.18838	2.13705
	52000	2.78994	2.64502	3.05882	3.39625	3.18379	3.15179	2.76727	2.54744	2.2773	2.12062	1.9149	1.71435	1.83297	1.39964	1.72651	1.95958	2.18091	2.35079	2.34267	2.61272	2.4512	2.56417	2.89803	2.91629	3.25709	3.27721	2.8912	3.13071	3.04691	3.44702	3.01472	3.48585	3.76377	3.93172	4.29466	4.03298	3.6714	3.50217	3.26031	3.03515	3.01254	2.93355	2.63062	2.53916	2.57388	2.35664	2.09353	2.07535
	54000	2.53586	2.46871	2.70113	3.01018	2.85998	2.90033	2.53402	2.30393	2.02488	1.79478	1.62212	1.43514	1.51761	1.11854	1.54818	1.7296	1.90071	2.05607	2.04385	2.29917	2.12006	2.26256	2.61965	2.4728	2.86688	2.93577	2.50769	2.96487	3.04982	3.36589	2.97356	3.4834	3.7332	3.92345	4.27565	3.98091	3.58656	3.43259	3.17412	2.90464	2.84346	2.76546	2.48958	2.35085	2.33411	2.14719	1.91219	1.88967
	56000	2.64813	2.44483	2.98973	3.22701	3.10871	3.13363	2.66689	2.65175	2.30202	2.0763	1.83934	1.65425	1.67664	1.25778	1.57586	1.80529	2.11001	2.2086	2.24358	2.54441	2.33684	2.45233	2.72391	2.6375	3.02582	2.96918	2.67091	3.02396	3.0141	3.42853	3.07347	3.61554	3.93007	4.06642	4.04947	3.70701	3.48462	3.25459	3.15334	2.91366	2.90414	2.85103	2.54164	2.43567	2.43485	2.2268	1.98907	1.97235
	58000	2.3532	1.91027	2.62881	2.97615	2.80863	2.82171	2.51633	2.24731	1.949	1.74985	1.5981	1.33198	1.2842	0.839078	1.21604	1.45627	1.77805	1.93486	1.82195	2.24485	2.13957	2.18973	2.50933	2.31863	2.70152	2.82397	2.52871	2.92809	2.48175	3.0378	2.83189	3.25636	3.4441	3.72928	4.04454	3.85284	3.46275	3.35293	3.12701	2.87012	2.81364	2.71877	2.47936	2.32765	2.29057	2.12947	1.89062	1.82443
	60000	2.38509	2.41865	2.71205	2.94286	2.69057	2.48351	2.32807	2.05682	1.89366	1.80285	1.68847	1.16414	1.32749	0.899159	1.27902	1.48146	1.7441	1.81113	1.92168	2.28812	2.18226	2.24107	2.44196	2.33263	2.40117	2.79707	2.55149	2.82822	2.37256	2.8849	2.80589	3.19447	3.51761	3.71719	4.00226	3.72934	3.16252	3.19239	3.05445	3.2542	3.06	2.91508	2.66047	2.59245	2.54213	2.30885	2.12901	2.20242
	62000	1.83828	1.66555	1.97101	2.30053	2.15184	2.10444	1.75031	1.51633	1.23057	1.07329	1.00195	0.948074	1.16761	1.01038	1.36939	1.50631	1.38905	1.3144	1.43116	1.65869	1.50287	1.72545	2.03833	1.9259	2.24711	2.44239	2.2797	2.51856	2.25329	2.84802	2.78514	3.20474	3.50939	3.62707	3.48585	3.32648	2.89584	3.15108	3.02724	3.11581	2.97974	2.87251	2.60632	2.49829	2.45072	2.25063	2.03555	2.02268
	64000	2.43886	1.91908	2.61207	2.90186	2.7028	2.60378	2.41465	2.112	1.85837	1.77506	1.79124	1.10123	1.53701	1.18038	1.59789	1.72265	1.86992	1.87401	2.02953	2.3277	2.19917	2.41877	2.72763	2.41478	2.64122	2.99459	2.88521	2.92148	2.24628	2.98937	3.00685	3.41251	3.72564	3.9849	4.12656	3.78307	3.3894	3.44978	2.95577	3.2026	3.11053	2.99788	2.71629	2.60946	2.54704	2.36456	2.11992	2.04936
	66000	2.59081	2.24983	2.85155	3.19165	3.08824	2.9459	2.77685	2.42435	2.201	1.99765	1.88428	1.51674	1.76626	1.38048	1.76583	1.97174	2.05622	2.11138	2.21077	2.5385	2.43209	2.54809	2.78551	2.54057	2.77008	3.09366	2.81249	3.01839	2.61437	3.22734	3.05525	3.5429	3.70126	4.03354	4.19349	3.81931	3.54395	3.54806	2.99508	3.18901	3.14118	3.04687	2.71708	2.63855	2.66372	2.47205	2.20163	2.18674
	68000	2.41209	2.11524	2.74341	3.12262	3.02073	3.05782	2.6963	2.46527	2.18075	1.89204	1.8168	1.4676	1.46094	1.04201	1.3273	1.5532	1.80544	1.89467	2.02939	2.41606	2.34996	2.52919	2.80313	2.55655	2.937	3.08862	2.75175	2.88563	2.29379	2.92747	2.87084	3.28194	3.57138	3.80693	3.958	3.6803	3.35255	3.33475	2.9797	3.09461	2.9443	2.82964	2.61038	2.47166	2.40248	2.22426	2.0298	1.96113
	70000	2.05821	1.74561	2.39934	2.60253	2.48347	2.59236	2.13614	2.01136	1.7583	1.44397	1.23576	1.00147	1.10632	0.744011	1.1551	1.32437	1.46039	1.5665	1.60503	1.88987	1.73464	1.86401	2.20307	2.1164	2.45669	2.63757	2.29508	2.49761	1.92896	2.60198	2.6469	3.0049	3.40111	3.46573	3.42116	3.39341	2.97231	3.09945	2.63066	2.89874	2.79394	2.7014	2.45261	2.32295	2.28378	2.08997	1.87313	1.82146
	72000	2.78644	2.51802	2.95307	3.34813	3.18578	3.12607	2.82044	2.53865	2.31617	2.19845	1.93875	1.69586	1.81137	1.43662	1.77413	1.9967	2.18491	2.24635	2.28267	2.64294	2.46441	2.5179	2.80957	2.6064	2.94901	3.10717	2.63746	3.04224	2.51041	3.08709	3.1008	3.46346	3.797	3.99729	4.02892	3.93304	3.61488	3.40839	3.05815	3.27307	3.19358	3.08143	2.83645	2.6986	2.67792	2.47447	2.24554	2.22323
	74000	2.59951	2.38572	2.65222	2.77677	2.76754	2.71096	2.40752	2.11506	1.91215	1.83396	1.77019	1.48891	1.77303	1.4038	1.85587	1.96808	2.03468	1.94202	2.13596	2.41997	2.23379	2.49471	2.85735	2.8753	3.08487	2.96185	2.52472	2.8419	2.33439	3.01918	3.06341	3.44802	3.81211	3.93031	3.95999	3.85558	3.51532	3.40732	2.97969	3.26788	3.2463	3.13378	2.83469	2.72829	2.69755	2.51628	2.26697	2.21532
	76000	2.30905	2.16447	2.52253	2.85627	2.76988	2.7646	2.48708	2.17025	1.87776	1.68437	1.51835	1.01862	1.34788	0.923011	1.33399	1.52307	1.70174	1.75086	1.84056	2.1923	2.07309	2.24667	2.61122	2.57487	2.92414	2.82181	2.3245	2.82287	2.31813	3.03053	2.93251	3.39523	3.61729	3.8586	3.92222	3.8842	3.50195	3.42187	3.06433	3.18174	3.09623	2.92995	2.67851	2.55841	2.53016	2.34529	2.10217	2.07601
	78000	2.95713	2.61655	3.02611	3.32303	3.21173	3.11415	2.73257	2.54355	2.28828	2.14317	1.9527	1.81122	1.92194	1.53308	1.86897	2.15205	2.28199	2.41206	2.38014	2.64224	2.42078	2.56995	2.84175	2.62613	2.99437	3.11472	2.50065	2.90021	2.2088	2.90954	3.0472	3.36483	3.73223	3.88448	3.87057	3.68966	3.338	3.27331	2.82912	3.17844	3.15723	3.03291	2.7731	2.68231	2.6818	2.47916	2.23319	2.23392
	80000	2.69253	2.29302	2.67393	2.95389	2.8773	2.99008	2.65621	2.34388	2.05222	1.8802	1.7742	1.60825	1.84001	1.40753	1.70738	1.99643	2.10132	2.0706	2.19266	2.48095	2.29303	2.42936	2.72232	2.51238	2.91199	3.01357	2.4911	2.93417	2.36732	3.12271	3.45804	3.61523	3.74651	3.81818	3.82224	3.58021	3.1887	3.30112	2.83802	3.20577	3.17501	3.02192	2.74947	2.67809	2.63383	2.45838	2.22173	2.19346
	82000	2.5452	2.18097	2.61555	2.75836	2.96141	2.94397	2.62666	2.35936	2.06463	1.80328	1.76706	1.56683	1.72605	1.37139	1.79345	1.92759	2.00621	2.02653	2.10046	2.42112	2.24974	2.4804	2.81263	2.71272	3.06246	2.99295	2.71333	3.16432	2.72223	3.29962	3.62312	3.71508	3.7554	3.47669	3.1571	3.00096	2.84405	3.10825	2.88378	3.21001	3.21298	3.13669	2.78956	2.70784	2.76843	2.57086	2.27294	2.31122
	84000	2.7585	2.42771	2.83278	2.97638	2.89178	2.88301	2.68063	2.43017	2.19898	1.90288	1.99187	1.70558	1.85326	1.44918	1.80811	2.0599	2.18213	2.22204	2.26854	2.50486	2.38985	2.60434	2.97731	2.99649	3.23487	2.94284	2.53261	3.0002	2.97401	3.21221	3.48813	3.18776	2.78806	2.64705	2.54787	2.89166	2.68139	3.18133	2.97265	3.28126	3.21096	3.06525	2.83325	2.7163	2.72906	2.50007	2.27957	2.25785
	86000	2.93624	2.71153	3.00827	3.30223	3.15832	3.20526	2.91566	2.60903	2.32895	2.0962	2.06873	1.86357	1.98157	1.56172	1.88941	2.14542	2.31032	2.38419	2.40216	2.70314	2.55215	2.73812	3.10028	3.15041	3.34424	3.04006	2.61548	3.06984	2.65671	3.31648	3.51681	3.20575	2.88611	2.72012	2.68891	2.94686	2.76828	3.15552	2.87666	3.1755	3.14801	3.00962	2.74228	2.67588	2.72332	2.47926	2.23509	2.23713
	88000	2.96629	2.64314	3.02409	3.19938	3.21873	3.22428	2.97282	2.66899	2.36384	2.21184	2.14688	1.88891	2.02132	1.60982	1.9235	2.22899	2.35085	2.45725	2.44375	2.73639	2.65085	2.76002	3.10222	3.20697	3.3797	3.02741	2.66427	3.13617	2.65859	3.39941	3.56297	3.25034	2.91038	2.75672	2.52047	2.88962	2.94192	3.15658	2.82936	3.17104	3.19476	3.05102	2.75656	2.70662	2.74354	2.49928	2.25407	2.23154
	90000	2.94043	2.63496	3.08198	3.359	3.18038	3.20634	2.89725	2.62429	2.36375	2.17823	2.07664	1.91372	2.04105	1.64891	1.98131	2.25183	2.40719	2.45377	2.46558	2.74777	2.52249	2.66805	3.04192	3.12237	3.32561	3.10042	2.58528	3.02142	2.42384	3.00822	3.34573	3.24997	2.99279	2.91473	2.56137	2.84641	2.78133	3.15703	3.02816	3.17216	3.04516	3.06049	2.79812	2.57692	2.61441	2.46737	2.21877	2.13324
	92000	2.8718	2.33735	2.85673	3.02455	2.99675	3.09129	2.75342	2.46592	2.20754	2.03099	2.07398	1.83919	1.96795	1.56327	1.90234	2.21219	2.32181	2.43274	2.38239	2.6064	2.42105	2.55657	2.91228	2.86722	3.08776	2.91926	2.43606	2.84377	2.346	2.87903	3.26018	3.10114	2.83845	2.72969	2.48875	2.78874	2.58501	3.08871	2.97642	3.07794	3.02339	3.03415	2.69886	2.5665	2.64178	2.45704	2.18247	2.13838
	94000	3.0718	2.67561	3.16232	3.44659	3.19902	3.1658	2.86763	2.57636	2.28076	2.11899	2.0316	1.8197	1.94431	1.57672	1.94254	2.24569	2.30059	2.4886	2.42054	2.71649	2.5376	2.66178	2.97689	3.09283	3.23254	2.9163	2.50264	2.94885	2.36219	2.97121	3.2915	3.18099	2.99115	2.92303	2.57076	2.96585	2.62836	2.91616	2.81588	3.07897	3.03021	3.02111	2.71174	2.55957	2.60516	2.41184	2.15159	2.08951
	96000	2.28584	2.19326	2.47215	2.7674	2.70117	2.79463	2.4483	2.23062	1.95431	1.628	1.63794	1.30756	1.35463	0.924397	1.25841	1.4996	1.74832	1.7794	1.87594	2.20088	2.10165	2.23035	2.61884	2.72548	2.93258	2.69268	2.29201	2.61685	2.21793	2.5391	2.9172	2.93116	2.7608	2.76215	2.40215	2.83342	2.66291	3.14812	3.02203	3.08421	3.03931	2.87879	2.63353	2.57271	2.55213	2.30808	2.11389	2.1146
	98000	2.39831	2.20505	2.81697	3.23914	3.20804	2.74669	2.69427	2.53244	2.25193	1.86125	1.78939	1.43131	1.44345	0.973885	1.22616	1.56357	1.77642	2.02654	2.02201	2.38663	2.32216	2.40025	2.81414	2.95879	3.12404	2.82312	2.36925	2.72226	2.21958	2.50924	2.74478	2.88682	2.83719	2.81274	2.44211	2.78361	2.72319	3.02974	2.92429	3.04977	2.96522	2.8141	2.56506	2.53283	2.41919	2.15245	2.03093	2.0993
	100000	2.44488	2.34196	2.91456	3.29295	3.07065	3.0044	2.64405	2.41435	2.12829	1.80822	1.73463	1.39803	1.51723	1.08033	1.37603	1.67747	1.89094	2.03878	2.02916	2.33259	2.18419	2.43045	2.7254	2.51748	2.80217	2.88831	2.3788	2.62633	2.36676	2.87509	2.81401	2.92918	2.76851	2.77771	2.39003	2.83987	2.69213	3.14715	3.01714	3.14402	3.12213	2.89658	2.64089	2.5792	2.52009	2.26743	2.10255	2.12494
	Trajectory 2
	time[ps]/residue	197	198	199	200	201	202	203	204	205	206	207	208	209	210	211	212	213	214	215	216	217	218	219	220	221	222	223	224	225	226	227	228	229	230	231	232	233	234	235	236	237	238	239	240	241	242	243	244
	0	2.78033	2.39067	2.35355	2.13529	1.96659	1.55657	1.32597	1.90396	2.13341	2.1846	2.65748	2.82589	3.30037	3.62792	3.49915	3.08489	3.18928	2.67293	2.79952	2.28545	2.48201	2.56766	2.27845	2.51582	2.45762	2.44408	2.92482	3.1479	3.17939	3.45273	3.45758	3.8789	4.0572	4.35801	4.37468	4.02631	4.07615	4.12733	4.4293	4.16531	4.57379	4.59719	4.18672	4.38399	4.64844	4.50813	4.21562	4.50523
	2000	3.29865	2.96098	3.36741	3.73527	3.3662	3.33501	2.99412	2.79425	2.58911	2.27664	2.21283	2.08152	2.3266	2.28843	2.62626	2.8748	2.8232	2.59315	2.64831	2.9066	2.78907	3.24534	3.50857	3.61357	3.94402	3.94432	3.48499	3.95448	3.59451	4.09037	4.33744	4.67705	4.51554	4.81588	4.91697	4.85929	4.65518	4.30822	4.56419	4.37905	4.4138	4.24851	3.96456	3.88726	3.88903	3.63107	3.39805	3.39928
	4000	1.78576	1.7724	2.06211	2.48092	2.40571	2.3012	1.95908	1.75917	1.39975	1.13855	0.940227	0.510481	0.683514	0.436142	0.609254	0.883171	1.22243	1.03731	1.17422	1.53362	1.56767	1.86855	2.27324	2.44455	2.61974	2.29524	1.89588	2.24548	1.87465	2.45165	2.63857	2.87921	2.73937	3.11083	3.29297	3.14647	2.87975	2.58288	2.89741	2.85629	2.89346	2.57487	2.38373	2.44713	2.28648	2.00557	1.92179	1.96368
	6000	2.43878	2.15375	2.46208	2.84773	2.5816	2.38854	2.15793	1.86794	1.50206	1.33553	1.12128	1.11635	1.39222	1.06037	1.52831	1.85232	1.90067	1.71045	1.66977	1.88319	1.69228	2.12149	2.40136	2.39568	2.71251	2.67687	2.18735	2.70041	2.18906	2.64281	2.91252	3.21773	3.18913	3.51192	3.5615	3.39837	3.11287	2.80787	3.00014	2.83554	2.74193	2.63807	2.39688	2.29466	2.21562	1.99555	1.82893	1.73644
	8000	2.37885	2.48364	2.81545	3.20927	3.03661	2.94362	2.60696	2.31301	1.97115	1.78568	1.51756	1.29335	1.31592	0.935602	1.16977	1.56408	1.87101	1.90682	1.80523	2.18798	2.06584	2.44152	2.79381	2.80657	3.14339	3.06548	2.56933	3.03119	2.57435	3.09454	3.31642	3.48721	3.29833	3.73211	3.98506	3.75772	3.61945	3.2472	3.14686	2.87912	2.82783	2.73509	2.5521	2.3472	2.27877	2.14313	1.97552	1.824
	10000	2.71114	2.4568	2.80387	3.0868	2.92383	2.78501	2.4797	2.17175	1.82694	1.72513	1.38319	1.39231	1.6078	1.33061	1.4571	1.78038	2.13024	1.95793	1.72512	2.13647	2.05044	2.21845	2.53256	2.5744	2.9033	2.8987	2.45901	2.94495	2.62526	2.99267	3.2411	3.63764	3.70382	3.94661	3.70108	3.673	3.42132	3.15395	3.16778	2.89659	2.83553	2.74173	2.51504	2.32249	2.29158	2.21336	1.93846	1.78386
	12000	2.34924	1.99936	2.46513	2.83574	2.57513	2.46281	2.08203	1.86178	1.51011	1.37035	1.16165	0.913	1.20769	1.0493	1.43309	1.75289	1.76159	1.55649	1.50731	1.8215	1.69805	2.04124	2.43597	2.50107	2.82752	2.54384	2.30223	2.78201	2.39385	2.82664	3.12064	3.46372	3.43452	3.61252	3.70084	3.64276	3.29881	3.19315	3.08869	2.78156	2.72284	2.728	2.49181	2.23437	2.25333	2.15128	1.88149	1.71944
	14000	2.1388	1.88275	2.19998	2.53007	2.34106	2.08226	1.83424	1.54403	1.19633	1.04869	0.916202	0.765437	1.02074	0.852306	1.21747	1.61777	1.56917	1.30271	1.31182	1.53837	1.4609	1.75649	2.13035	2.29697	2.60252	2.42736	2.13949	2.61687	2.27823	2.63936	2.93404	3.31138	3.3802	3.51228	3.70974	3.49489	3.43051	3.11893	3.04227	2.79142	2.75604	2.61995	2.4306	2.24057	2.13887	2.01863	1.84165	1.71113
	16000	2.28489	2.0845	2.53626	2.92752	2.69912	2.6271	2.27288	1.96185	1.59545	1.47918	1.17133	1.08741	1.15524	0.700181	0.988466	1.3406	1.70751	1.69542	1.54342	1.88142	1.84096	2.11515	2.50115	2.62685	2.89793	2.72223	2.25759	2.71128	2.2639	2.55873	2.80858	3.08082	3.1683	3.42935	3.5541	3.25673	3.15978	2.83997	2.8866	2.73092	2.72568	2.56724	2.30134	2.27548	2.40904	2.12526	1.86022	1.91385
	18000	2.10815	1.87999	2.33701	2.66741	2.39688	2.29792	1.93646	1.7002	1.37475	1.15882	0.993803	0.804437	1.03023	0.771522	0.988271	1.44454	1.61367	1.33118	1.38042	1.70987	1.70196	2.00832	2.42526	2.63672	2.7597	2.42751	2.08402	2.44646	1.93317	2.22702	2.47045	2.65444	2.82414	3.15951	3.20471	3.15446	3.09863	2.71572	2.85983	2.66261	2.57469	2.37738	2.15969	2.12689	2.00639	1.73792	1.61954	1.58216
	20000	1.85003	1.65674	2.00559	2.36267	2.14004	2.03875	1.63535	1.44383	1.1202	0.912838	0.783953	0.622806	0.850095	0.877255	1.16656	1.43524	1.31891	1.13117	1.08746	1.37331	1.36428	1.61897	2.03113	2.207	2.45406	2.08059	1.98347	2.37158	1.84342	2.28414	2.48519	2.69135	2.84344	3.15611	3.02873	3.16992	3.22549	2.76513	2.8379	2.58762	2.54713	2.44321	2.14026	2.06439	2.01844	1.8218	1.58883	1.58457
	22000	1.9132	1.66243	2.0826	2.47033	2.29366	2.1426	1.87128	1.58496	1.23473	1.00352	0.738249	0.648325	0.878214	0.987664	1.27168	1.47358	1.43168	1.21962	1.13298	1.35356	1.32832	1.69823	2.09665	2.27907	2.50776	2.11736	1.95066	2.4142	1.89633	2.26903	2.51474	2.53427	2.73934	3.08174	3.26026	3.03739	2.98601	2.65193	2.52869	2.13991	2.55189	2.64259	2.17695	2.06374	2.02914	1.8268	1.59396	1.56671
	24000	1.85363	1.6334	2.13592	2.51673	2.31036	2.18194	1.86272	1.55315	1.16463	0.965903	0.853044	0.613467	0.876512	0.882649	1.22372	1.44157	1.4248	1.23342	1.20916	1.45027	1.43698	1.76516	2.1596	2.31657	2.56258	2.23745	1.94457	2.4353	1.95175	2.1922	2.55648	2.56893	2.73046	3.08375	3.23617	3.01289	2.98843	2.58235	2.65191	2.62618	2.7612	2.50181	2.15483	2.13	2.05428	1.78106	1.62823	1.56872
	26000	1.94612	1.6874	2.0874	2.485	2.26039	2.10809	1.72353	1.53308	1.1751	0.963116	0.739334	0.566928	0.862793	0.871841	1.21276	1.51634	1.48232	1.11374	1.17537	1.41974	1.35642	1.69006	2.07825	2.20634	2.4816	2.1725	1.93751	2.40672	1.93295	2.21376	2.54929	2.573	2.76274	3.07842	3.01125	3.01674	2.98597	2.64774	2.6755	2.48695	2.75819	2.62668	2.21566	2.02241	1.91268	1.85767	1.64504	1.43897
	28000	1.55866	1.41174	1.8414	2.26179	2.10858	2.13423	1.66824	1.53909	1.25446	0.933012	0.708429	0.341596	0.420095	0.559061	0.827103	1.00464	1.03603	0.77126	0.888969	1.28152	1.40606	1.67066	2.08188	2.34196	2.49702	1.99344	1.94098	2.38271	1.93601	2.1657	2.52657	2.51287	2.66416	2.97607	3.19428	2.95011	2.89749	2.57588	2.48945	2.08418	2.50332	2.61047	2.16013	2.07968	2.02845	1.78008	1.59304	1.55833
	30000	1.99466	1.65542	2.04136	2.42367	2.12387	1.99981	1.6755	1.39159	1.07331	0.965668	0.770529	0.626592	0.863567	0.750218	1.20582	1.53374	1.45184	1.10412	1.17549	1.41835	1.3421	1.64757	2.0631	2.26521	2.51649	2.199	1.95355	2.39635	1.93319	2.37645	2.65493	2.6297	2.70384	3.03613	3.05993	3.23949	2.86886	2.72295	2.50981	2.19205	2.58849	2.69345	2.26693	2.03903	1.9326	1.87131	1.68374	1.44077
	32000	2.15155	1.49287	2.02319	2.1556	1.75963	1.51888	1.31255	1.01258	1.06156	1.11532	0.876841	0.70891	0.980398	0.763347	1.12546	1.48503	1.48312	1.25105	1.23692	1.48993	1.39946	1.72598	2.13539	2.34778	2.58451	2.20813	1.99169	2.39355	1.91014	2.31206	2.57637	2.64922	2.69397	2.88692	2.83809	2.80706	2.68956	2.65112	2.44673	2.02445	2.44293	2.54373	2.12308	1.92684	1.85179	1.77974	1.57095	1.38227
	34000	2.17768	2.22975	2.31665	2.60219	2.32224	1.96811	1.80481	1.46188	1.27824	1.08968	0.867073	0.656323	0.951257	0.636878	1.07839	1.42174	1.45888	1.23522	1.17178	1.49602	1.46001	1.76966	2.19262	2.3766	2.63257	2.24805	2.04296	2.48022	2.05195	2.44433	2.64542	2.66948	2.73601	2.97313	3.09917	2.8766	2.77474	2.43414	2.61944	2.31187	2.69991	2.66934	2.2173	2.04043	1.95398	1.83755	1.67557	1.48447
	36000	1.85177	1.61218	1.84244	2.22449	1.99667	1.77672	1.57563	1.30242	1.10778	0.989321	0.76806	0.598369	0.840976	0.828937	1.13141	1.41695	1.41593	1.10036	1.09186	1.39396	1.31403	1.65736	2.06893	2.25537	2.49272	2.17102	1.88569	2.40442	1.91706	2.37804	2.5887	2.63157	2.69217	2.94732	2.99943	2.80092	2.75811	2.34412	2.64523	2.56306	2.6188	2.44057	2.10742	1.95787	1.88053	1.7431	1.57576	1.40682
	38000	1.59196	1.47786	2.17339	2.31373	2.02195	1.91374	1.67447	1.38213	1.10717	1.00208	0.730612	0.662601	0.868524	0.736777	1.11899	1.50841	1.4305	1.16405	1.13159	1.42316	1.34547	1.65038	2.06316	2.28017	2.51318	2.25336	1.87485	2.31402	1.81773	2.26291	2.47847	2.50287	2.69063	2.82564	2.94077	2.60366	2.55134	2.1247	2.42995	2.43245	2.53815	2.32649	2.04326	2.06721	1.99218	1.70554	1.57176	1.51356
	40000	1.56171	1.61834	2.17156	2.18816	2.09609	1.83126	1.74383	1.42635	1.13498	1.01072	0.747449	0.573533	0.791615	0.405094	0.793256	1.10756	1.41933	1.20428	1.14731	1.41914	1.35879	1.65783	2.08141	2.30495	2.52627	2.09878	1.92354	2.44486	1.93597	2.3958	2.6281	2.579	2.66032	2.92351	3.08888	2.76715	2.74354	2.31052	2.71379	2.59839	2.70938	2.62664	2.27368	2.04822	2.00761	1.8989	1.71551	1.45315
	42000	1.50396	1.78801	2.17795	2.09562	1.98866	1.82443	1.68861	1.39522	1.15834	1.01144	0.793581	0.662818	0.813081	0.425591	0.792621	1.14623	1.33725	1.18941	1.13184	1.45348	1.44544	1.68689	2.08938	2.23411	2.53087	2.24466	1.91629	2.42053	2.01393	2.42795	2.61557	2.66125	2.75671	2.91426	3.05654	2.75091	2.70556	2.28195	2.68691	2.54358	2.81559	2.62208	2.23685	2.0447	1.90566	1.8107	1.65692	1.45686
	44000	1.53122	1.8649	2.20803	2.24898	2.08482	1.8242	1.71317	1.39093	1.08935	0.971552	0.821834	0.646955	0.887083	0.558767	0.903688	1.25144	1.38284	1.13005	1.14095	1.42751	1.39764	1.76398	2.17013	2.41618	2.63906	2.08722	1.96049	2.52224	2.00671	2.45206	2.6667	2.73316	2.78664	2.9611	3.09078	2.8454	2.81673	2.38591	2.7265	2.6865	2.92764	2.62444	2.27579	2.15207	2.10158	1.90993	1.74215	1.59308
	46000	1.47986	1.64049	2.15157	2.3404	2.15256	2.00384	1.78853	1.45396	1.15321	0.958278	0.75483	0.60806	0.66795	0.325469	0.705731	1.03225	1.23575	1.14689	1.11402	1.3956	1.33793	1.71538	2.10863	2.26354	2.51653	2.10632	1.94961	2.48934	1.94558	2.41315	2.58319	2.61014	2.69194	2.96449	3.09643	2.79471	2.77371	2.33901	2.79911	2.75023	2.98663	2.70034	2.35409	2.17943	2.05966	1.99775	1.78213	1.58078
	48000	1.62564	1.48268	1.66515	1.43334	1.32894	1.05621	1.25085	0.917764	1.03253	1.07206	0.729847	0.644185	0.827796	0.418064	0.828871	1.17317	1.39221	1.25383	1.17841	1.48654	1.43501	1.71059	2.0924	2.24143	2.52878	2.23275	1.89324	2.42289	1.98575	2.51806	2.71645	2.7116	2.75548	2.99294	3.01872	2.7449	2.43746	2.26405	2.73696	2.53966	2.67361	2.63203	2.27137	2.02026	1.96361	1.88903	1.65597	1.45844
	50000	1.42108	1.55417	2.00763	2.13634	1.88011	1.54653	1.53406	1.1846	1.11496	0.99342	0.764906	0.645377	0.8739	0.501988	0.909997	1.25917	1.43752	1.18072	1.10611	1.41495	1.37041	1.70126	2.1106	2.29691	2.54421	2.13874	1.93711	2.41602	2.07513	2.4503	2.73196	2.8211	2.87188	3.09144	3.0947	2.7587	2.16536	2.28549	2.68979	2.62588	2.74532	2.74456	2.31214	2.15825	2.08258	1.98969	1.74718	1.56568
	52000	1.47308	1.6088	2.14191	2.36565	2.07115	1.87022	1.67102	1.36634	1.16948	0.985572	0.716217	0.630602	0.854788	0.446955	0.848801	1.20076	1.35665	1.14807	1.0983	1.43418	1.48923	1.78934	2.1761	2.34146	2.59983	2.16317	1.9869	2.49038	2.07655	2.44609	2.65573	2.6247	2.77087	3.02235	3.14173	2.77715	2.42808	2.17392	2.64232	2.44332	2.72168	2.5972	2.18306	2.00174	1.90985	1.79299	1.59304	1.41236
	54000	1.4154	1.51124	2.08548	2.18606	2.04935	1.86137	1.75855	1.4643	1.15348	0.947369	0.727047	0.659961	0.833567	0.466332	0.884732	1.22127	1.37842	1.1338	1.08642	1.37568	1.38189	1.65037	2.02795	2.18473	2.46493	2.30391	2.03748	2.27886	1.99653	2.51925	2.74649	2.81516	2.7844	2.96976	2.92557	2.60284	2.51215	2.16936	2.69045	2.65492	2.72192	2.67081	2.28296	2.10689	2.0059	1.89716	1.68513	1.50723
	56000	1.69467	1.95642	2.33706	2.21575	2.0223	1.76035	1.72437	1.46332	1.39054	1.25368	1.06982	0.94923	1.00809	0.580541	0.934981	1.2302	1.53679	1.42263	1.46596	1.80608	1.66495	2.06972	2.36835	2.40986	2.76979	2.60433	2.13187	2.46708	1.83736	2.28192	2.47929	2.4796	2.66526	2.78455	2.98236	2.64407	2.31908	2.12842	2.52909	2.54426	2.63837	2.39787	2.09894	2.05634	1.95734	1.77648	1.61824	1.46941
	58000	1.44322	1.63293	1.45094	1.50379	1.75074	1.6813	1.54783	1.26464	1.07014	0.913161	0.739402	0.584159	0.852301	0.560353	0.969452	1.31419	1.3316	1.12362	1.08889	1.40123	1.40084	1.77242	2.16356	2.32221	2.59709	2.22025	2.06056	2.44017	1.92588	2.41125	2.62853	2.62887	2.70385	2.97661	2.93709	2.65558	2.59983	2.12675	2.61611	2.56639	2.76087	2.71026	2.34581	2.11684	2.06245	1.95298	1.73742	1.55271
	60000	1.64919	1.52133	2.23465	2.3852	2.11491	1.84316	1.67847	1.33554	1.12842	0.975084	0.787692	0.575464	0.759916	0.437292	0.680418	0.965374	1.33937	1.10839	1.06334	1.3776	1.46127	1.70606	2.12388	2.28352	2.56744	2.37326	2.00845	2.20531	1.98351	2.4515	2.71392	2.69098	2.73632	2.89698	2.75932	2.56049	2.50635	2.08372	2.6068	2.53545	2.66736	2.58734	2.1785	2.02612	1.96611	1.83801	1.62703	1.41741
	62000	1.35308	1.31603	1.29845	1.25161	1.59	1.68278	1.64023	1.31752	1.12602	0.903573	0.750764	0.478404	0.801048	0.510576	0.883137	1.24421	1.37712	1.09619	1.07138	1.37077	1.36993	1.60534	2.01357	2.18883	2.45001	2.29502	1.94408	2.2213	2.01674	2.49603	2.7128	2.74016	2.73558	2.9603	2.76325	2.58666	2.50094	2.06885	2.58648	2.60737	2.67574	2.57986	2.18564	2.00015	1.8705	1.85911	1.63139	1.41954
	64000	1.71023	1.50307	2.22176	2.24418	1.96836	1.66088	1.60477	1.24726	1.12824	0.988264	0.778925	0.543422	0.729577	0.333026	0.628661	0.94251	1.31188	1.17548	1.0603	1.38761	1.3425	1.65462	2.02065	2.09578	2.43521	2.39862	2.15801	2.28394	2.01891	2.47493	2.67125	2.71773	2.7619	2.90605	2.84639	2.57407	2.56382	2.17765	2.55704	2.56644	2.73698	2.5952	2.23348	2.01436	1.91208	1.83958	1.65277	1.44136
	66000	1.65954	2.11118	2.33968	2.25057	2.07121	1.93375	1.7733	1.43133	1.1756	0.972231	0.800861	0.591992	0.757752	0.428401	0.727329	0.998949	1.32514	1.194	1.05653	1.34276	1.31784	1.58165	1.99403	2.10905	2.45052	2.35056	1.94471	2.31451	1.98919	2.47256	2.69041	2.74364	2.89775	3.03433	2.95451	2.65922	2.60821	2.13375	2.64939	2.54576	2.70033	2.55794	2.20605	1.9983	1.91679	1.86166	1.64998	1.42238
	68000	1.66071	1.91295	2.26729	2.61961	2.33531	2.24767	1.88508	1.60829	1.27775	1.01872	0.834353	0.613764	0.728934	0.354313	0.777691	1.09991	1.28061	1.18171	1.1333	1.44719	1.52626	1.77638	2.19378	2.37147	2.63979	2.1485	2.26778	2.54453	2.02928	2.42987	2.65192	2.64501	2.74851	2.97067	3.13869	2.84799	2.72735	2.30035	2.70747	2.45366	2.71964	2.70097	2.25296	2.03509	1.98464	1.88686	1.68412	1.47692
	70000	1.60101	2.04637	2.4033	2.53514	2.21216	2.0119	1.90471	1.5824	1.2795	1.05635	1.00202	0.746419	0.732718	0.368773	0.68272	1.10113	1.27088	1.24666	1.30425	1.59171	1.51496	1.86102	2.25835	2.44959	2.75097	2.3251	2.41956	2.58163	2.0376	2.52354	2.72147	2.68504	2.75816	3.03109	3.15721	2.91004	2.80348	2.4299	2.73846	2.58512	2.72585	2.58444	2.21835	2.03384	1.9547	1.82397	1.62644	1.43568
	72000	1.4551	1.90636	1.99566	2.00136	1.93361	1.87755	1.66417	1.37226	1.15056	1.08716	0.791366	0.77297	0.735334	0.343146	0.681613	1.08255	1.32825	1.32644	1.27281	1.54019	1.38842	1.76469	2.14373	2.30612	2.63584	2.33046	2.2946	2.50212	1.96801	2.46008	2.65944	2.70953	2.81145	2.99958	3.12546	2.83613	2.57016	2.31343	2.72078	2.47797	2.76119	2.70403	2.26513	2.05307	1.98914	1.90819	1.70838	1.50149
	74000	1.58695	1.95715	2.29215	2.3259	2.16332	2.11509	1.83122	1.51442	1.17323	1.02276	0.868836	0.674734	0.781294	0.376904	0.71077	1.06183	1.30414	1.24545	1.163	1.47994	1.44932	1.76773	2.14865	2.27274	2.59195	2.30032	2.09496	2.37792	2.01565	2.38002	2.59506	2.65823	2.70954	2.93052	2.99332	2.71995	2.40748	2.32828	2.76429	2.68943	2.7731	2.57431	2.3034	2.13271	2.0611	1.93772	1.7335	1.55758
	76000	1.59492	1.85506	2.29686	2.41028	2.22383	2.08335	1.8028	1.53374	1.23468	0.997329	0.769844	0.687643	0.745672	0.35023	0.664957	1.03717	1.32644	1.24965	1.16881	1.4682	1.45664	1.68488	2.10337	2.31072	2.56973	2.28381	2.1961	2.3812	1.97606	2.43074	2.67518	2.62276	2.67074	2.92644	3.01555	2.73305	2.45649	2.17059	2.66069	2.56717	2.78198	2.68477	2.29799	2.08814	2.00568	1.94249	1.71676	1.50943
	78000	1.48402	1.89268	2.17248	2.07561	1.98505	1.89264	1.74568	1.44192	1.12936	0.954729	0.795006	0.501468	0.84107	0.52432	0.900332	1.14137	1.38947	1.15658	1.15647	1.4581	1.31237	1.70477	2.08125	2.23251	2.52355	2.18655	2.29983	2.48288	2.13398	2.54482	2.76276	2.756	2.81275	3.05856	3.12336	2.86439	2.80805	2.38346	2.78754	2.53251	2.78366	2.65016	2.26116	2.03437	1.9466	1.9349	1.72512	1.50415
	80000	1.49718	1.78573	2.20413	2.22684	2.08913	1.78036	1.66007	1.33516	1.08356	0.996305	0.69729	0.615252	0.777154	0.368422	0.751844	0.993932	1.31009	1.09557	1.05771	1.36436	1.23476	1.63253	2.01271	2.20529	2.48356	2.14952	2.03705	2.35929	2.09927	2.46965	2.68733	2.72438	2.79265	3.00227	2.97489	2.75752	2.69047	2.27807	2.67598	2.56652	2.96086	2.879	2.45385	2.33201	2.1745	2.10968	1.88414	1.74555
	82000	1.45253	1.81699	2.13583	2.33841	2.10871	2.06983	1.79935	1.49688	1.18396	1.01028	0.868953	0.610641	0.730143	0.322154	0.686248	0.933964	1.30689	1.20938	1.23978	1.52576	1.36457	1.7314	2.02052	2.03651	2.36013	2.14979	2.01139	2.4606	2.03806	2.44423	2.63575	2.7002	2.72775	2.92962	3.01027	2.7406	2.73041	2.3132	2.79707	2.62049	2.70272	2.65587	2.27328	2.06984	1.95291	1.89084	1.6891	1.46272
	84000	1.627	1.90945	2.21572	2.2555	2.17765	2.01333	1.89641	1.58403	1.28449	1.12682	1.04006	0.817138	0.890902	0.477616	0.797156	1.07368	1.40446	1.44554	1.3219	1.62394	1.55639	1.91518	2.29088	2.39775	2.71167	2.46198	2.30046	2.47193	2.00157	2.32238	2.60307	2.68696	2.72307	2.95712	3.14207	2.79618	2.78255	2.34941	2.74401	2.68859	2.81973	2.53854	2.31943	2.13135	2.02	1.92804	1.69605	1.49479
	86000	1.42692	1.63165	2.06975	2.19008	2.04453	1.98865	1.65891	1.35275	1.07252	0.946539	0.795077	0.534919	0.866071	0.687457	1.10369	1.41347	1.45415	1.16034	1.13676	1.42772	1.28322	1.64884	2.05114	2.14059	2.451	2.18719	1.94832	2.43084	2.14262	2.5787	2.77601	2.77643	2.82133	3.051	3.00324	2.71805	2.69872	2.31518	2.72244	2.63593	2.85491	2.68744	2.29878	2.07075	2.03173	1.96403	1.69766	1.50682
	88000	1.5528	1.6026	2.24857	2.43123	2.04076	2.11246	1.79925	1.4977	1.12911	0.979777	0.771291	0.548578	0.799515	0.49387	0.922966	1.26643	1.38521	1.1451	1.11527	1.41449	1.33457	1.65876	2.0661	2.25191	2.52805	2.33417	2.05905	2.42135	2.08056	2.51633	2.71917	2.7093	2.73411	3.05544	3.02005	2.75119	2.6802	2.24529	2.69226	2.66791	2.81379	2.60425	2.27062	2.03143	1.9551	1.8881	1.67412	1.45605
	90000	1.43306	1.80352	2.05264	2.02696	1.91273	1.81855	1.73192	1.39822	1.1692	0.954937	0.824074	0.517855	0.776363	0.489043	0.802834	1.04934	1.25293	1.10813	1.10406	1.40678	1.46185	1.78149	2.15597	2.31476	2.63375	2.51711	2.06612	2.51179	2.11494	2.57046	2.75931	2.73896	2.7846	3.04816	3.10914	2.76872	2.71242	2.32465	2.76992	2.60871	2.7073	2.61841	2.27378	1.99445	1.91962	1.89375	1.68275	1.43098
	92000	1.33782	1.37983	1.52167	1.36711	1.6131	1.80764	1.66119	1.33857	1.10336	0.985208	0.736701	0.655231	0.868505	0.494775	0.857349	1.02505	1.07136	1.15274	1.13478	1.43623	1.34404	1.64282	2.02159	2.20692	2.47757	2.40327	2.06685	2.34137	1.9497	2.33148	2.49148	2.54516	2.66371	2.84733	2.95728	2.69375	2.54227	2.11728	2.56246	2.66099	2.7739	2.4799	2.19253	2.05997	1.97645	1.86443	1.64802	1.46882
	94000	1.35894	1.52153	1.56866	1.23415	1.33809	1.30785	1.40186	1.12685	1.06436	0.913653	0.733351	0.624266	0.804425	0.485646	0.830942	0.977162	1.04456	1.19651	1.07151	1.40587	1.37068	1.71413	2.10165	2.08436	2.44635	2.42787	2.17306	2.44494	2.03581	2.38396	2.57524	2.59749	2.64073	2.90376	3.05743	2.7287	2.58992	2.23371	2.62062	2.59649	2.72572	2.54231	2.20861	2.03804	1.9327	1.8582	1.65108	1.44937
	96000	1.27662	1.51765	1.72266	1.51176	1.69747	1.69973	1.53898	1.2259	1.09186	0.910088	0.729906	0.606208	0.792649	0.420175	0.713947	0.907254	1.12142	1.13514	1.12664	1.41857	1.27717	1.66596	2.03467	2.18402	2.42883	2.23798	2.10064	2.47853	2.18807	2.53458	2.74222	2.79101	2.74765	3.02501	3.07101	2.83516	2.80247	2.39642	2.71342	2.6119	2.58044	2.56455	2.20748	1.98228	1.91322	1.83727	1.61605	1.41574
	98000	1.28426	1.22989	1.35285	1.23946	1.44922	1.77891	1.59728	1.27147	1.02425	0.878974	0.66592	0.61389	0.850998	0.439889	0.804017	0.957414	1.05432	1.17783	1.09371	1.4143	1.3019	1.67831	2.05657	2.20163	2.51343	2.26348	2.07311	2.31889	2.00133	2.44786	2.6525	2.6137	2.6833	2.96217	2.92848	2.74807	2.62597	2.36193	2.74029	2.55431	2.68129	2.57058	2.18667	1.97691	1.92182	1.86638	1.61729	1.43781
	100000	1.40194	1.6607	1.95329	2.00655	1.84293	1.65379	1.5559	1.21779	1.06145	1.05625	1.02083	0.854092	0.968362	0.702733	1.06214	1.45855	1.6238	1.34657	1.28402	1.63938	1.50566	1.88685	2.2852	2.26138	2.64291	2.39957	2.13825	2.34972	1.87992	2.26965	2.53668	2.45896	2.62094	2.87518	3.07239	2.69105	2.57575	2.11481	2.5274	2.53631	2.58555	2.46688	2.17572	1.97026	1.90371	1.83036	1.60709	1.40819
	Trajectory 3
	time[ps]/residue	197	198	199	200	201	202	203	204	205	206	207	208	209	210	211	212	213	214	215	216	217	218	219	220	221	222	223	224	225	226	227	228	229	230	231	232	233	234	235	236	237	238	239	240	241	242	243	244
	0	5.97726	6.41512	6.69339	6.77343	7.10567	7.08096	6.61155	6.73397	6.49322	6.13647	5.85663	5.28623	5.1935	4.79014	4.77217	5.06288	5.27821	5.62083	5.899	6.23033	6.44721	6.71493	6.77481	6.53248	6.37531	6.47526	6.29915	5.93575	5.65851	5.41037	5.46135	5.28734	5.18304	4.88159	4.54389	4.8038	4.56292	5.17645	5.03738	5.30148	5.16733	5.20505	5.56831	5.77201	5.62933	5.83007	6.08485	6.13392
	2000	5.77142	5.71103	6.06018	6.45637	6.347	6.11902	6.21079	5.91592	5.59168	5.33757	5.04759	4.69485	4.46914	4.08768	4.34267	4.62059	4.74746	5.19045	4.92582	5.45421	5.52782	5.5931	5.92189	5.71114	6.01377	5.99137	5.48339	5.73849	5.37324	5.53636	5.40084	5.43468	5.17743	5.57821	5.3107	5.57135	5.60632	5.1838	5.20393	5.10347	4.81378	4.72053	4.74558	4.55076	4.18514	4.27695	4.32956	4.00571
	4000	5.80457	6.17065	6.24647	6.6187	6.48542	6.20829	6.19565	6.42049	6.73193	6.24301	6.39658	6.00694	6.10611	6.01406	5.65726	5.82392	5.51623	5.80742	6.1358	5.84613	6.59134	6.73961	7.0183	7.4316	7.37654	6.77427	7.22933	7.23556	6.85299	7.0238	6.88468	6.83424	6.52463	6.62872	6.95253	7.23675	7.18654	6.7974	6.692	6.58568	6.26831	6.2218	6.36323	6.09685	5.69473	5.89401	5.92242	5.60594
	6000	4.55388	4.74092	4.64967	4.64707	4.17721	4.47451	4.07488	3.82514	3.54057	3.21328	2.98086	2.25491	2.4597	2.06083	2.37917	2.50162	2.83466	2.92165	3.09838	3.50384	3.63536	3.81409	4.2121	4.25883	4.56711	4.46424	4.10228	4.40952	4.25219	4.6793	4.39887	4.5334	4.1883	4.75363	4.63318	4.92016	4.93693	4.53174	4.51235	4.33928	4.13714	3.94989	3.87273	3.7754	3.56172	3.38802	3.32557	3.19077
	8000	4.4352	4.41049	4.44803	4.06314	3.672	4.04963	3.66376	3.56905	3.24954	3.06194	3.07418	2.64873	2.77429	2.52643	2.84258	2.77236	2.94908	3.11363	3.32682	3.71473	3.71257	3.9715	4.2728	4.3182	4.62836	4.52008	4.33237	4.51779	4.05956	4.24569	4.44937	4.37744	4.63723	4.40255	4.18265	3.81356	3.72442	3.94107	3.73694	3.57107	3.82232	4.11594	4.17576	4.18882	4.42093	4.28886	4.1625	4.08174
	10000	5.04115	5.35499	5.55811	5.87839	5.88482	5.7848	5.80893	5.43593	5.52507	5.52383	5.20974	5.01903	5.10588	4.87889	4.90639	5.08789	5.08089	5.06317	4.84611	4.8163	4.90527	4.38892	4.62946	4.41427	4.27954	4.07197	3.92731	3.63566	3.12622	3.19967	3.07524	2.81893	2.54919	2.22616	2.37004	2.388	2.68694	3.03252	3.19863	3.43516	3.40619	3.19547	3.61002	3.91451	3.91526	3.66624	4.12809	4.31646
	12000	2.97337	3.05572	3.57922	3.95795	4.10716	4.11426	4.1156	3.74644	3.87771	3.7886	3.37294	3.841	3.6081	3.88547	3.69554	4.04114	3.79608	3.55272	3.32891	3.06292	3.07223	2.54304	2.69495	2.60845	2.3238	2.18813	2.13984	1.73416	1.53952	1.49175	1.46226	1.2897	1.33432	0.891928	1.0068	0.888262	0.996456	1.42791	1.42576	1.6205	1.59747	1.55107	1.89736	2.15043	2.22716	1.9789	2.45618	2.64339
	14000	5.80438	5.70658	6.28931	5.87088	5.59915	5.93966	5.64735	5.5346	5.26149	5.09552	4.99358	4.63601	4.63599	4.24341	4.67491	4.84435	5.16391	5.20328	5.20777	5.62783	5.54401	5.63816	5.64002	5.36256	5.2311	5.15136	4.89476	4.54238	4.04887	4.50151	4.58546	4.24904	4.12507	3.85744	3.63956	3.62143	3.8447	3.92319	3.65216	3.72144	3.56174	3.89368	4.17077	4.18798	4.07335	4.36724	4.62968	4.58341
	16000	5.13444	4.72758	5.2254	4.87565	4.76523	5.00438	4.74841	4.59741	4.25263	4.01117	3.75942	3.40249	3.40807	3.01193	3.22066	3.66078	3.96852	4.05922	3.73679	4.28471	4.25003	4.37916	4.74303	4.79001	5.03006	4.84427	4.37926	4.66751	4.46317	4.29244	4.24613	4.36341	4.01561	4.58826	4.60005	4.71684	4.67091	4.21029	4.45542	4.35529	4.1341	3.98846	3.95276	3.79135	3.56499	3.46855	3.38589	3.16681
	18000	3.69304	3.30118	3.94077	3.57152	3.31402	3.7049	3.5463	3.37142	3.01777	2.96662	2.70147	2.69451	2.82961	2.64938	2.82366	3.16337	3.31677	3.24826	2.97906	3.27699	3.0241	3.14417	3.41772	3.15933	3.50567	3.49528	2.9994	3.35811	3.11605	3.31089	3.37941	3.43532	3.26749	3.78991	3.79057	3.75613	3.66948	3.18811	3.24074	3.0625	2.91938	2.73918	2.63459	2.4407	2.28299	2.18922	2.05138	1.86079
	20000	4.17014	3.78744	4.37234	4.02837	3.95888	4.20495	4.0006	3.83782	3.51145	3.24388	2.89865	2.71374	2.64712	2.35024	2.53157	2.94809	3.20071	3.33995	2.82301	3.28001	3.28804	3.30513	3.6855	3.70516	3.89499	3.6046	3.15127	3.3522	3.18933	3.03536	2.90798	3.04919	2.70714	3.2722	3.26324	3.4247	3.40233	2.95144	3.19013	3.14816	2.89796	2.70054	2.73304	2.62115	2.3092	2.28346	2.28643	2.04689
	22000	3.69128	4.02732	4.12163	4.07403	3.89078	4.12452	3.87383	3.60821	3.2616	3.07759	2.72461	2.5356	2.56236	2.29853	2.33648	2.73847	3.03956	3.13024	2.63598	3.10373	3.0715	3.0668	3.39025	3.26557	3.4645	3.33182	2.83543	3.15068	2.90643	2.80033	2.87378	2.98407	2.73343	3.26098	3.21481	3.31319	3.1594	2.68495	2.88229	2.86072	2.59463	2.39891	2.44829	2.32071	2.01236	1.97605	2.00548	1.78889
	24000	3.56804	3.95638	3.8687	3.96423	3.81621	3.96851	3.74852	3.39942	3.11724	2.96222	2.54656	2.40919	2.29731	2.35004	2.36125	2.79701	2.9154	2.97352	2.47639	2.97635	2.88237	2.92622	3.20102	3.0316	3.29724	3.22894	2.71297	2.99412	2.77006	2.63622	2.66681	2.71304	2.44418	2.96001	3.10447	3.07183	2.98441	2.54607	2.71663	2.66228	2.45214	2.20188	2.2566	2.13766	1.84487	1.81063	1.88194	1.63455
	26000	4.43552	4.35308	4.03365	4.11507	3.68796	3.99728	3.81712	3.57651	3.26069	3.05356	2.66912	2.53965	2.52904	2.36229	2.47474	2.82414	3.08768	3.13005	2.64943	3.07492	2.97386	3.02143	3.42403	3.39449	3.65026	3.47051	3.03346	3.08897	3.08507	2.8681	2.73307	2.71167	2.40231	2.96073	2.66706	3.01919	3.08222	2.67038	2.81667	2.8343	2.53165	2.27842	2.32509	2.19478	1.88112	1.8619	1.93772	1.67936
	28000	4.20736	4.0819	3.74504	3.85011	3.66928	3.88586	3.75674	3.43799	3.1624	2.97825	2.59092	2.38376	2.08557	1.78901	1.85081	2.34722	2.7047	2.89917	2.60502	3.06301	3.11815	3.09323	3.48115	3.57211	3.87495	3.68564	3.1859	3.24805	3.15861	2.92818	2.70096	2.6927	2.58451	2.99199	2.80049	3.04062	3.06047	2.56819	2.68641	2.65134	2.38638	2.19798	2.28455	2.17995	1.82357	1.87308	1.9244	1.66541
	30000	4.42186	4.39166	3.98807	4.17039	4.01029	4.0423	3.81837	3.5083	3.23986	3.09286	2.70804	2.42009	2.13094	1.83811	1.95026	2.38652	2.74266	2.92138	2.52676	2.99777	3.10145	3.07859	3.42546	3.54075	3.74892	3.61513	3.08705	3.23174	2.81749	2.92669	2.98868	2.91698	2.63247	3.0199	2.57544	2.85707	3.03702	2.92926	2.78404	2.72732	2.42416	2.28469	2.34082	2.18362	1.88823	1.93685	1.97717	1.66689
	32000	4.27495	4.28839	3.93135	4.01962	3.58919	3.8546	3.60986	3.36148	2.97451	2.83965	2.54077	2.30785	2.10726	1.80513	1.93597	2.36491	2.67909	2.87321	2.42094	2.97633	2.95886	2.90984	3.22079	3.06111	3.3588	3.35492	2.82201	3.06632	2.72036	3.19058	3.44302	3.17917	2.94645	2.84245	2.81983	2.84626	2.98668	2.66224	2.71033	2.65671	2.38888	2.1859	2.27502	2.15497	1.8376	1.82974	1.92927	1.63384
	34000	4.19693	4.16623	3.84953	3.97986	3.70408	3.92262	3.67011	3.43201	3.07032	2.91504	2.59904	2.30725	2.01829	1.77057	1.81208	2.2571	2.62699	2.81566	2.37542	2.94368	2.9371	2.93515	3.26789	3.16619	3.3996	3.29521	2.81273	3.28799	2.89267	3.19424	3.34427	3.10299	2.81359	2.7782	2.61392	2.78769	3.05185	2.59391	2.75233	2.70167	2.41391	2.26096	2.40731	2.20558	1.8781	1.83869	1.968	1.73422
	36000	3.80222	3.84946	3.49973	3.51868	3.17884	3.65046	3.431	3.23384	2.92752	2.77409	2.57424	2.38345	2.24879	1.95337	2.16002	2.51035	2.82642	2.97838	2.60877	3.12707	2.96126	3.04907	3.36328	3.1138	3.457	3.54908	3.18894	3.63564	3.51306	3.68813	3.76271	3.45639	3.26409	3.23851	3.04128	3.16556	3.32644	2.82295	2.92781	2.83725	2.51911	2.40702	2.44801	2.30402	1.99256	2.00768	1.96923	1.73744
	38000	3.81815	3.75075	3.43321	3.42091	2.91054	3.17487	3.02386	2.96722	2.75909	2.53247	2.25835	2.05297	1.95563	1.56945	1.97848	2.15425	2.54882	2.65392	2.35023	2.86825	2.7857	2.92388	3.28555	3.14385	3.53436	3.48475	3.08319	3.48621	3.21749	3.55398	3.78756	3.57241	3.33375	3.2668	3.05365	3.32747	3.37449	2.92016	2.93916	2.92244	2.58989	2.45713	2.51649	2.37801	2.05454	2.04442	2.01225	1.74829
	40000	3.99872	3.93737	3.61226	3.59913	3.17879	3.61016	3.44029	3.30909	3.01241	2.79173	2.43854	2.23842	1.93827	1.67138	1.83769	2.22137	2.61222	2.83103	2.55741	3.10343	3.00949	3.05656	3.43843	3.49118	3.77696	3.56369	3.15955	3.30332	3.29265	3.0738	3.2931	3.20013	3.14745	3.04341	2.77781	2.87469	3.0059	2.60882	2.72343	2.7138	2.42521	2.24973	2.32638	2.17348	1.88558	1.8389	1.9306	1.65581
	42000	3.95196	3.72704	3.41428	3.43702	2.9209	3.45177	3.26639	3.06232	2.69893	2.49119	2.15916	1.97687	1.96327	1.55101	1.95885	2.22973	2.51076	2.61532	2.27289	2.74026	2.71683	2.8552	3.27096	3.48568	3.73043	3.31937	3.12647	3.25136	3.22084	3.02179	3.17044	3.10759	3.12594	3.05567	2.77862	2.94968	3.05413	2.62517	2.75764	2.69158	2.42247	2.24664	2.29491	2.12248	1.83997	1.8324	1.91433	1.62086
	44000	4.16755	4.07906	3.7834	3.74716	3.4925	3.75158	3.5699	3.41854	3.07075	2.88029	2.54647	2.222	2.15092	1.74772	2.11681	2.24391	2.53	2.84083	2.60638	2.99199	2.99456	3.00944	3.42264	3.63165	3.85765	3.62239	3.2001	3.43078	3.35654	3.15371	3.33853	3.24292	3.19839	3.30905	2.92024	3.09776	3.11855	2.65905	2.77972	2.76614	2.48414	2.25836	2.35646	2.22938	1.92581	1.91251	1.97116	1.69205
	46000	4.02355	3.93853	3.52854	3.55042	3.0587	3.48418	3.32877	3.15333	2.86828	2.65751	2.47415	2.07927	1.92235	1.53383	1.58242	2.06667	2.41074	2.68644	2.38434	2.93011	2.84996	2.92663	3.31942	3.41597	3.66859	3.52517	3.00882	3.21111	3.15936	2.9192	3.11094	2.99934	3.04925	3.13539	2.78547	3.04189	3.09756	2.7031	2.69858	2.61742	2.35549	2.15924	2.20741	2.09148	1.78836	1.77487	1.83937	1.54186
	48000	3.86488	3.57839	3.40858	3.55794	2.99698	3.46004	3.3749	3.20354	2.85866	2.67868	2.37856	2.1501	2.0653	1.60934	1.77974	2.11879	2.45258	2.74759	2.49358	2.99331	2.96357	3.0622	3.44903	3.36736	3.70755	3.80442	3.28258	3.47901	3.39284	3.14295	3.3613	3.24167	3.20079	3.158	2.8157	3.04672	3.08724	2.66121	2.80472	2.71635	2.49767	2.27043	2.32028	2.14681	1.84716	1.87066	1.8814	1.58128
	50000	4.12252	3.71833	3.58184	3.64472	3.08528	3.63295	3.48821	3.32461	3.01212	2.78241	2.44472	2.25932	2.23474	1.78772	2.21607	2.44148	2.81318	2.82415	2.5838	3.05039	2.98574	3.10729	3.46331	3.49522	3.80272	3.71363	3.27558	3.40153	3.38472	3.19872	3.36892	3.32075	3.16655	3.1397	2.84162	2.91467	3.08452	3.0407	2.88019	2.76216	2.50111	2.39774	2.34556	2.20739	1.90813	1.91155	1.9552	1.68086
	52000	4.13125	4.08488	3.83312	3.52785	3.40778	3.95503	3.90406	3.70961	3.40972	3.26783	2.8985	2.63371	2.30254	2.10461	2.32154	2.60105	2.77892	3.08187	2.72861	3.26191	3.26591	3.24602	3.54793	3.47206	3.69047	3.49925	3.08761	3.25058	3.27268	3.07563	3.30573	3.26646	3.19466	3.1355	2.87578	2.88368	2.99585	2.71909	2.9273	2.87876	2.65008	2.44154	2.44452	2.30544	1.9999	2.03202	2.0511	1.79397
	54000	3.97509	3.88116	3.51234	3.50095	3.1681	3.46613	3.274	3.13837	2.81677	2.68709	2.40357	2.18066	2.14948	1.91921	2.08886	2.46071	2.78214	2.77548	2.51448	3.01487	2.91873	3.00352	3.30354	3.05579	3.48436	3.55638	2.97668	3.28843	2.70842	3.07147	3.39836	3.37618	3.29011	3.25608	2.87359	3.11449	3.18344	2.73139	2.89591	2.84107	2.5881	2.39092	2.42013	2.30037	2.01668	2.01661	2.00888	1.71618
	56000	3.49736	3.42765	3.0716	3.22041	3.12876	3.36715	3.08845	2.90156	2.56935	2.45581	2.22441	2.24983	2.34698	2.01373	2.4687	2.57405	2.84131	2.79754	2.62756	2.84582	2.67738	2.80857	3.17241	3.03201	3.38733	3.40977	2.87965	3.25453	2.65245	3.0878	3.34406	3.22542	3.13425	3.01753	2.76815	2.9639	3.08132	2.64894	2.85968	2.79596	2.62317	2.40001	2.40717	2.25562	1.98612	1.93006	1.98816	1.71693
	58000	3.74522	3.73189	3.32527	3.54047	3.24812	3.38888	3.05955	2.8909	2.57781	2.45306	2.23767	2.07377	2.43271	2.21395	2.67541	2.92853	3.00713	2.80671	2.59668	2.86263	2.65112	2.81661	3.17969	3.02177	3.35571	3.41874	2.93991	3.18751	2.71194	2.94919	3.14873	3.20661	3.26607	3.20891	2.94833	3.06007	3.12983	2.86912	2.95291	2.93735	2.73111	2.47597	2.53155	2.40217	2.07167	2.03814	2.05133	1.81545
	60000	3.76958	3.63548	3.31263	3.43742	3.24339	3.46456	3.18381	3.03508	2.70612	2.6413	2.36498	2.30892	2.64214	2.46659	2.78451	3.1901	3.1723	3.05928	2.82157	3.04026	2.78157	2.97835	3.31943	3.28004	3.63197	3.61877	3.11454	3.45225	3.08025	3.03452	3.17743	3.01878	3.25268	3.59543	3.08618	3.18921	3.2289	2.78769	2.88043	2.75591	2.51368	2.34963	2.46069	2.33495	2.01096	1.96619	2.04151	1.80488
	62000	3.69816	3.5477	3.28221	3.36153	3.15555	3.44827	3.10267	2.94327	2.63544	2.51284	2.23375	2.09902	2.41719	2.2407	2.51063	2.90399	3.00411	2.79173	2.71042	2.89457	2.67812	2.88015	3.23696	3.13216	3.47897	3.34933	2.97533	3.05692	2.85836	2.92903	3.16911	3.08733	3.07622	3.06052	2.73428	2.95559	3.09529	2.65446	2.77868	2.71825	2.45513	2.26028	2.32898	2.20276	1.90619	1.87742	1.95062	1.68721
	64000	3.78939	3.46485	3.25724	3.39153	3.14249	3.33131	3.04214	2.86307	2.52032	2.38525	2.12753	2.06399	2.22875	2.05511	2.41319	2.77858	2.87107	2.58517	2.58539	2.84938	2.62514	2.78546	3.16497	3.19911	3.4952	3.35923	2.97012	3.20375	3.15122	2.91504	3.13915	3.15013	3.19288	3.22216	2.85312	3.07201	3.11523	2.79346	2.82788	2.72343	2.52464	2.32419	2.34844	2.25083	1.86903	1.86974	1.942	1.70612
	66000	3.7845	3.59195	3.36395	3.4572	3.28738	3.43074	3.23976	3.05483	2.72833	2.50338	2.27977	2.19776	2.41342	2.31566	2.69201	2.83994	2.95643	2.89828	2.57711	2.95769	2.77385	2.99879	3.28175	3.20823	3.49199	3.48062	3.01874	3.34048	3.01247	3.3613	3.59564	3.32419	3.17405	3.16021	2.8717	2.96048	3.20306	2.7928	2.80644	2.72247	2.47882	2.25139	2.38535	2.20586	1.85678	1.88645	1.90842	1.6631
	68000	4.2286	4.15519	3.76295	3.87801	3.72514	3.94376	3.66485	3.44212	3.08509	2.96252	2.67902	2.53315	2.71838	2.48029	2.75656	3.03949	3.28375	3.25011	2.91281	3.44405	3.32951	3.28959	3.66754	3.61018	3.78878	3.61145	3.19082	3.39776	3.14493	3.37452	3.5785	3.25273	3.20782	3.26679	2.83287	3.08634	3.19264	2.77073	2.85217	2.80711	2.52307	2.38287	2.4697	2.29529	1.90127	2.04526	2.08781	1.78786
	70000	4.00694	3.58133	3.48328	3.60357	3.26012	3.50772	3.20348	3.03809	2.68484	2.54686	2.29058	2.12258	2.24778	1.85175	2.25685	2.39597	2.53785	2.75884	2.47647	2.94551	2.89852	3.0399	3.4372	3.35806	3.69564	3.63653	3.27295	3.48359	3.73846	3.56901	3.57823	3.47236	3.42548	3.31406	3.02047	3.05917	3.08655	2.65055	2.78226	2.7511	2.44609	2.3425	2.41692	2.23217	1.90109	1.99327	2.02629	1.7458
	72000	3.77796	3.8116	3.45984	3.45795	3.36145	3.58467	3.38828	3.28589	2.93189	2.90592	2.58555	2.48773	2.51456	2.06069	2.40213	2.61535	2.85905	3.09767	2.93646	3.30367	3.18322	3.20301	3.62363	3.52437	3.90288	3.76782	3.2756	3.50056	3.67799	3.41108	3.41149	3.34909	3.20547	3.08349	2.66636	2.91033	2.94487	2.47553	2.63841	2.55773	2.30887	2.12171	2.19211	2.07179	1.73073	1.71344	1.88569	1.65275
	74000	4.29573	3.96342	3.84701	3.91936	3.75838	3.88196	3.60814	3.37765	3.03983	2.8776	2.54066	2.19943	2.2701	1.84739	2.27417	2.35418	2.61506	2.87212	2.53386	3.04199	3.04907	3.02859	3.47543	3.60164	3.82599	3.58193	3.14796	3.42584	3.628	3.28853	3.08341	3.16327	3.22436	3.20112	2.85024	2.92322	3.03942	2.6271	2.79043	2.78809	2.47857	2.32638	2.43951	2.31665	1.83871	2.01914	2.15909	1.87851
	76000	4.42055	4.0798	4.00356	4.19607	3.99849	4.11191	3.81554	3.66486	3.31599	3.14298	2.79191	2.54659	2.55588	2.19358	2.56616	2.72093	2.96353	3.16899	3.17867	3.47873	3.26853	3.31662	3.68569	3.62304	3.84267	3.79359	3.35373	3.52833	3.63316	3.70746	3.61353	3.32671	3.25328	3.364	2.9339	3.15822	3.20137	2.8484	3.00344	2.89741	2.62376	2.5034	2.51733	2.32273	2.05567	2.07912	2.09664	1.8395
	78000	4.28186	4.21978	3.98864	4.26419	4.08102	4.22299	3.89678	3.7288	3.36478	3.26664	2.86552	2.65965	2.51617	2.09786	2.47632	2.70237	3.07417	3.30073	2.91312	3.3892	3.36706	3.47191	3.76045	3.69342	3.891	3.73152	3.24152	3.5355	2.96253	3.37149	3.40008	3.21357	3.24415	3.32775	2.8572	3.03945	3.11835	2.66936	2.81588	2.71456	2.43668	2.27288	2.30124	2.1388	1.8455	1.87552	1.95686	1.63714
	80000	4.52654	4.33799	4.17733	4.3155	4.14598	4.29577	3.94479	3.76665	3.39184	3.21991	2.85601	2.6123	2.34433	2.07176	2.17878	2.57931	2.92802	3.17202	3.08403	3.44359	3.31243	3.328	3.64178	3.62078	3.78319	3.4613	3.1281	3.10908	2.81039	3.17561	3.34252	3.24614	3.3122	3.37489	2.97142	3.06854	3.10809	2.99018	2.93164	2.85381	2.58519	2.43423	2.49029	2.36154	2.05989	2.05083	2.15014	1.90079
	82000	4.33551	4.03816	3.94533	4.23809	3.83931	4.08461	3.73563	3.53872	3.16756	3.10722	2.86	2.74406	2.79483	2.52694	2.85006	3.08844	3.31604	3.29141	3.09807	3.41052	3.33206	3.28038	3.67444	3.62171	3.83306	3.6901	3.24066	3.49336	3.2223	3.70596	3.25675	3.56886	3.60589	3.34964	3.17496	2.82819	2.91641	3.05107	2.80076	2.67755	2.41092	2.29147	2.32833	2.10597	1.82995	1.84788	1.91887	1.64701
	84000	4.52855	4.32709	4.15459	4.28026	3.87243	4.4164	4.14758	3.91632	3.54815	3.30717	3.05592	2.77972	2.63722	2.17231	2.44288	2.79993	3.16958	3.37587	2.96148	3.53126	3.64334	3.63073	4.0355	4.12745	4.27334	3.9406	3.53453	4.059	3.4085	3.7922	3.75	3.75912	3.64497	3.2584	3.25338	2.96782	3.15057	3.35399	3.22158	3.1306	2.88607	2.77234	2.73221	2.56773	2.32201	2.26178	2.22841	1.9833
	86000	4.50202	4.16147	4.09124	4.33956	3.86169	4.3597	4.07676	3.93123	3.60725	3.41785	3.11328	2.83732	2.67567	2.2708	2.55076	2.84318	3.12901	3.36115	3.22659	3.63169	3.54983	3.60822	3.93477	3.94563	4.15621	3.93733	3.42959	3.7952	3.91192	3.62099	3.46644	3.35104	3.45535	3.42457	3.01231	3.05099	3.19808	2.98849	3.02491	3.0008	2.72234	2.54543	2.59365	2.4604	2.14387	2.17653	2.30302	2.03152
	88000	4.3984	4.20678	3.95208	4.12479	3.68008	3.90112	3.90346	3.53938	3.45192	3.31739	2.98587	2.65537	2.26202	2.03442	2.08614	2.47355	2.52201	2.9938	2.63309	3.19179	3.35105	3.31748	3.6684	3.56925	3.81531	3.67406	3.21328	3.51904	3.65742	3.34052	3.25206	2.96723	3.00323	3.14604	2.78596	3.01135	3.20037	3.0454	3.05618	2.98575	2.73483	2.55487	2.65313	2.50121	2.18951	2.09554	2.23452	1.96243
	90000	4.46786	4.1404	4.03243	4.20593	3.7523	3.8679	3.83039	3.47885	3.40648	3.299	2.87596	2.54571	2.36897	1.9342	2.12863	2.40044	2.74986	2.98237	2.65308	3.13134	3.37587	3.38588	3.71052	3.68059	3.89269	3.81913	3.36639	3.63994	3.80987	3.55226	3.40706	3.0555	2.92801	2.88492	2.63658	2.9072	3.23437	3.07066	3.12624	3.04782	2.85824	2.64661	2.62777	2.46123	2.18923	2.14318	2.18795	1.9415
	92000	4.74916	4.5703	4.16058	4.26565	3.95257	3.98723	3.90749	3.56182	3.43206	3.22399	2.89727	2.62377	2.41778	2.23793	2.24645	2.6725	2.98918	3.21224	2.71904	3.2628	3.41393	3.22925	3.6072	3.61741	3.86355	3.72909	3.21267	3.3485	3.35831	3.08145	3.2526	3.15438	3.11564	3.08307	2.71418	2.88084	3.17289	3.18403	2.96244	2.81663	2.56821	2.42275	2.456	2.27673	1.98576	1.99223	2.05745	1.81693
	94000	4.59419	4.40419	3.97907	4.08999	3.62572	3.70627	3.62373	3.26716	3.13334	3.05657	2.62587	2.39539	2.09095	1.85938	2.13117	2.46677	2.47137	2.85826	2.47849	2.99347	3.17574	3.15956	3.50322	3.30008	3.61861	3.59746	3.15861	3.40937	3.10972	3.10733	3.119	2.84159	2.85026	2.81899	2.51666	2.78048	3.06292	2.92004	2.85384	2.79134	2.56278	2.36837	2.37732	2.21682	1.92362	1.90102	1.99221	1.76688
	96000	4.13671	3.83505	3.67301	3.85694	3.54365	3.62839	3.65018	3.28778	3.15507	2.96407	2.66938	2.26702	2.05758	1.59192	1.68177	2.11376	2.5005	2.69308	2.31868	2.81692	3.03627	2.94842	3.20485	2.92737	3.2845	3.34019	2.95362	2.99371	2.94394	2.67529	2.88377	2.71976	2.75935	2.79454	2.38924	2.51521	2.88299	2.88234	2.76742	2.66079	2.458	2.23864	2.24888	2.10699	1.81359	1.74112	1.83207	1.63315
	98000	4.16868	3.70463	3.65574	3.90473	3.79152	3.75443	3.68685	3.3206	3.16757	2.99294	2.58903	2.3423	2.19298	1.87929	2.13419	2.42034	2.71221	2.83858	2.46071	2.88669	2.99823	2.90809	3.26645	3.12048	3.38843	3.3605	2.78954	3.10643	3.14437	2.88807	2.92542	2.78332	2.81734	2.80291	2.47813	2.60576	2.77343	2.70281	2.75715	2.73194	2.47981	2.24275	2.2825	2.16062	1.85756	1.79666	1.90285	1.70587
	100000	3.77845	3.30086	3.45718	3.84637	3.63015	3.5248	3.42117	3.08285	2.99382	2.78868	2.47849	2.16458	1.92208	1.57485	1.73999	2.14747	2.50724	2.64268	2.33747	2.79729	2.85285	2.65735	2.98832	2.75727	3.08056	3.05951	2.55957	2.7788	2.86867	2.67387	2.83556	2.54697	2.70702	2.6715	2.25223	2.28781	2.40687	2.19746	2.38215	2.37021	2.17697	1.9236	1.96821	1.88003	1.55059	1.49749	1.62523	1.45519
[truncated: 470 more columns]

## Sheet: summary_contacts_MD
		Distances below 0.8 nm were counted as contact
	Residue	197	198	199	200	201	202	203	204	205	206	207	208	209	210	211	212	213	214	215	216	217	218	219	220	221	222	223	224	225	226	227	228	229	230	231	232	233	234	235	236	237	238	239	240	241	242	243	244
	Trajectory 1	0	0	0	0	0	0	0	0	0	0	0	0	0	1	0	0	0	0	0	0	0	0	0	0	0	0	0	0	0	0	0	0	0	0	0	0	0	0	0	0	0	0	0	0	0	0	0	0
	Trajectory 2	0	0	0	0	0	0	0	0	0	0	17	23	13	26	12	0	0	0	0	0	0	0	0	0	0	0	0	0	0	0	0	0	0	0	0	0	0	0	0	0	0	0	0	0	0	0	0	0
	Trajectory 3	0	1	0	0	0	0	0	0	0	4	24	26	26	26	26	26	21	23	16	0	0	0	0	0	0	0	0	0	0	0	0	0	0	0	0	0	0	0	0	0	0	0	0	0	0	0	0	0
	symmetrised sum*	0	1	0	0	0	0	0	0	0	4	41	49	39	53	38	26	21	23	16	0	0	0	0	0	0	0	0	0	0	0	0	0	0	0	0	0	0	0	0	0	0	0	0	0	0	0	0	0
	*contacts for the symmetric YjeF_N monomers were added
[truncated: 211 more columns]

## Sheet: Stable_YjeF_Dimer
Uncropped protein gel shown in Supplementary figure 1.b
